# Supplementary material for: A Qualitative Study: Mothers’ Experiences of Their Child’s Late-Onset Pompe Disease Diagnosis Following Newborn Screening
Source: Int J Neonatal Screen. 2022 Jul 19;8(3):43. doi: 10.3390/ijns8030043 (PMC9326644; doi:10.3390/ijns8030043)
Supplement: Supplementary file 1 [file IJNS-08-00043-s001.zip]

Archive with 1 entries (1 files):
- IJNS-1711811-supplementary.pdf
